# Supplementary material for: Is There an Association Between Periodontitis and Gestational Diabetes? A Systematic Review and Meta-Analysis
Source: Dent J (Basel). 2026 Mar 3;14(3):139. doi: 10.3390/dj14030139 (PMC13025398; doi:10.3390/dj14030139)
Supplement: Supplementary file 1 [file dentistry-14-00139-s001.zip]

Archive with 2 entries (2 files):
- dentistry-4098592-supplementaryS1.pdf
- dentistry-4098592-supplementaryS2.pdf
